# Supplementary material for: Coordinated regulation of chemotaxis and resistance to copper by CsoR in Pseudomonas putida
Source: eLife. 2025 Apr 8;13:RP100914. doi: 10.7554/eLife.100914 (PMC11978298; doi:10.7554/eLife.100914)
Supplement: Figure 2—figure supplement 2—source data 2. [file elife-100914-fig2-figsupp2-data2.zip]

Archive with 1 entries (1 files):
- Figure 2-figure supplement 2-source data 2.xlsx
